# Supplementary material for: MagIC-Cryo-EM: Structural determination on magnetic beads for scarce macromolecules in heterogeneous samples
Source: bioRxiv. 2024 May 28:2024.01.21.576499. Preprint. [Version 4] doi: 10.1101/2024.01.21.576499 (PMC10849486; doi:10.1101/2024.01.21.576499)
Supplement: Supplement 1 [file media-1.xlsx]

## Sheet: FigS4
							Input_inter_F4-02	MagIC_inter_F4-02
Accession	Description	ΣCoverage	Σ# Proteins	Σ# Unique Peptides	Σ# Peptides	Σ# PSMs	A5: Area	B5: Area	Score A6	Coverage A6	# Peptides A6	# PSM A6	Score B6	Coverage B6	# Peptides B6	# PSM B6	# AAs	MW [kDa]	calc. pI	Comments
XBXL10_1g38958	XBmRNA73514| krt50.L	3.27	4	1	2	16	32550223282	2.88528e+10	11.5143	3.27	2	9	11.1084	1.53	1	7	459	49.2873	5.98584	Not_Shown_in_Fig 4 (Coverage < 5)
XBXL10_1g8279	XBmRNA15659| krt18.1.L	6.42	4	1	2	12	8.7171e+10	1.39504e+10	9.1488	1.61	1	5	9.14529	6.42	2	7	436	48.2963	5.30029	Not_Shown_in_Fig 4 (keratin)
XBXL10_1g42200	XBmRNA79328| krt12.4.S	9.33	5	1	5	25	3.66475e+10	1.25461e+10	18.347	9.33	5	11	25.4291	9.33	5	14	375	42.0885	5.021	Not_Shown_in_Fig 4 (keratin)
XBXL10_1g38935	XBmRNA73487| krt17.L	11.28	7	1	10	43	3.16027e+10	1.06265e+10	55.5168	10.84	9	22	51.5975	8.63	9	21	452	49.7499	5.30029	Not_Shown_in_Fig 4 (keratin)
XBXL10_1g38951	XBmRNA73508| krt57.L	4.95	3	1	3	20	60787022168	9.76377e+09	13.1865	3.01	2	9	17.6636	4.95	3	11	465	49.9372	5.05908	Not_Shown_in_Fig 4 (Coverage < 5)
XBXL10_1g10877	XBmRNA20457| krt61.S	10.23	9	1	13	90	1.52098e+10	8.5058e+09	93.3669	10.23	13	46	73.1821	10.23	13	44	557	60.1702	8.20654	Not_Shown_in_Fig 4 (keratin)
XBXL10_1g8289	XBmRNA15669| krt78.2.L	9.52	5	1	11	80	1.49444e+10	8.2374e+09	80.6054	9.52	11	43	57.7656	5.36	9	37	672	66.7786	6.58057	Not_Shown_in_Fig 4 (keratin)
XBXL10_1g10871	XBmRNA20451| krt78.7.S	4.7	7	1	8	57	1.03985e+10	6.40051e+09	55.3895	4.7	8	29	43.4834	4.7	8	28	617	64.3427	8.38232	Not_Shown_in_Fig 4 (Coverage < 5)
XBXL10_1g10870	XBmRNA20450| krt78.9.S	4.81	7	1	8	56	1.03985e+10	6.40051e+09	57.3576	4.81	8	29	43.4834	3.39	7	27	561	59.2328	8.23584	Not_Shown_in_Fig 4 (Coverage < 5)
Streptavidin	Streptavidin	61.72	2	6	6	39	0	2.09755e+09					166.836	61.72	6	39	128	13.3945	6.52197
SPY-tagGFPnanobody	SPY-tagGFPnanobody	59.7	37	9	9	21	0	1.13088e+09					56.9626	59.7	9	21	134	14.9443	9.0708
XBXL10_1g21010	XBmRNA38863| LOC108715283	0.33	2	1	1	5	2.34188e+09	1.11253e+09	3.35907	0.33	1	3	0	0.33	1	2	1796	203.614	8.19189	Not_Shown_in_Fig 4 (Coverage < 5)
Spycatcher3	Spycatcher3	16.67	1	2	2	8	0	8.78644e+08					11.6338	16.67	2	8	120	12.6959	4.37354
XBXL10_1g632	XBmRNA734| LOC121402019	67.81	2	5	18	72	8.85056e+09	7.89148e+08	205.14	67.81	18	57	69.5127	35.63	5	15	320	35.1819	5.24951	Intelectin-1-like precursor
XBXL10_1g13683	XBmRNA25971| npm2.L	47.5	1	6	8	51	2.67105e+09	657215903	135.925	46.5	7	35	61.2022	47.5	8	16	200	22.0319	4.84326
XBXL10_1g15336	XBmRNA28658| npm2.S	47.45	1	6	8	44	3.31815e+09	639590631	107.096	47.45	8	29	62.2346	47.45	7	15	196	21.5818	5.021
XBXL10_1g11167	XBmRNA20983| LOC108710038	0.36	2	1	1	6	1470936128	605357361	1.63555	0.36	1	3	5.17194	0.36	1	3	2252	248.496	6.18896	Not_Shown_in_Fig 4 (Coverage < 5)
XBXL10_1g40746	XBmRNA76733| LOC108701392	0.25	1	1	1	5	1207527532	527872024	0	0.25	1	2	0	0.25	1	3	2361	267.21	4.97021	Not_Shown_in_Fig 4 (Coverage < 5)
XBXL10_1g6410	XBmRNA12051| ubb.L	80.47	9	7	7	50	2268470208	4.95244e+08	54.481	72.56	6	34	33.0274	80.47	7	16	379	42.669	7.57666
XBXL10_1g22227	XBmRNA41314| h1-8.S	30.04	1	6	9	34	1.05011e+09	3.5825e+08	64.5612	30.04	9	21	40.1221	25.48	7	13	263	28.1799	10.1548
sfGFP	sfGFP	64.29	2	11	11	40	4.34979e+08	3.41566e+08	67.7799	46.22	10	20	57.4072	64.29	11	20	238	26.7644	6.37939
XBXL10_1g634	XBmRNA737| cgl.2.L	67.81	2	5	18	68	8.85056e+09	3.13767e+08	192.435	67.81	18	57	43.6432	35.63	5	11	320	35.2598	5.24951
XBXL10_1g19943	XBmRNA36893| h1-8.L	16.4	1	1	4	13	6.88434e+08	2.29108e+08	27.6603	16.4	4	9	13.5077	10.4	3	4	250	26.5689	10.1841
XBXL10_1g24013	XBmRNA44934| serpini2.L	1.72	1	1	1	4	441843740	2.22735e+08	3.71312	1.72	1	2	1.82848	1.72	1	2	408	45.7497	6.45557	Not_Shown_in_Fig 4 (Coverage < 5)
XBXL10_1g27608	XBmRNA51815| dsp.L	3.28	3	2	10	31	3.54875e+08	207448109	26.8116	3.28	10	14	22.6169	3.28	10	17	2866	330.221	6.91748	Not_Shown_in_Fig 4 (Coverage < 5)
XBXL10_1g18217	XBmRNA33562| acta4.L	36.6	8	2	14	49	1.35716e+09	1.8285e+08	76.7361	36.6	14	30	35.7873	28.65	11	19	377	41.9569	5.38916
XBXL10_1g16785	XBmRNA31368| LOC121402047	29.01	32	17	19	80	5.85898e+09	1.31693e+08	216.529	29.01	19	65	28.9826	18.21	10	15	593	65.6593	10.8872	homology to histone H4 (repeated)
XBXL10_1g17120	XBmRNA31731| LOC121402261	53.17	10	1	8	40	5.31908e+09	1.2022e+08	86.8595	53.17	8	35	5.72304	21.43	3	5	126	13.9256	10.3159	histone H2B 1.1 [Xenopus laevis]
XBXL10_1g22782	XBmRNA42459| LOC108716546	53.17	6	1	8	31	5.31908e+09	1.2022e+08	48.4227	53.17	8	25	8.45076	33.33	4	6	126	13.8956	10.3159	histone H2B 1.1-like [Xenopus laevis]
XBXL10_1g39439	XBmRNA74335| XB5762393.L	2.24	4	1	1	1	0	117117948					0	2.24	1	1	312	34.9647	5.77002	Not_Shown_in_Fig 4 (Coverage < 5)
XBXL10_1g9050	XBmRNA16841| LOC108709196	45.32	6	5	7	52	9.67948e+09	1.15951e+08	181.769	45.32	7	46	16.5126	33.09	4	6	139	14.85	10.0522
XBXL10_1g43806	XBmRNA82455| thumpd1.S	2.12	3	1	1	3	266447744	105163532	0	2.12	1	1	1.6136	2.12	1	2	283	32.4434	8.1626	Not_Shown_in_Fig 4 (Coverage < 5)
XBXL10_1g3690	XBmRNA6732| LOC121399270	1.44	2	1	1	1	0	101236862					0	1.44	1	1	418	48.2962	7.07861	Not_Shown_in_Fig 4 (Coverage < 5)
XBXL10_1g34623	XBmRNA65420| kif14l.L	0.39	1	1	1	1	0	95596083					0	0.39	1	1	1540	172.716	6.82959	Not_Shown_in_Fig 4 (Coverage < 5)
XBXL10_1g32459	XBmRNA61267| gapdh.S	36.64	1	5	10	14	3.84677e+08	8.71405e+07	25.7314	36.64	10	12	0	4.5	2	2	333	35.8122	8.04541
XBXL10_1g30178	XBmRNA56795| gapdh.L	32.13	1	4	9	17	3.65378e+08	8.71405e+07	39.3684	32.13	9	15	0	4.5	2	2	333	35.8793	8.25049
XBXL10_1g40475	XBmRNA76145| krt18.3.L	2.38	2	1	1	3	184244239	7.38562e+07	2.08398	2.38	1	1	0	2.38	1	2	378	42.9578	5.19873	Not_Shown_in_Fig 4 (Coverage < 5)
11nm_3HB	11nm_3HB	23.33	5	9	9	13	0	6.95295e+07					22.056	23.33	9	13	240	28.5148	9.42236
XBXL10_1g29958	XBmRNA56422| LOC108695985	4.12	7	1	1	2	137446368	64974696	1.87067	4.12	1	1	1.74608	4.12	1	1	243	25.9248	5.88428	Not_Shown_in_Fig 4 (Coverage < 5)
XBXL10_1g19585	XBmRNA36247| myh9.L	2.14	8	1	3	7	8.61462e+07	6.29088e+07	11.8826	2.14	3	4	4.31106	1.27	2	3	1964	226.67	5.5415	Not_Shown_in_Fig 4 (Coverage < 5)
XBXL10_1g30921	XBmRNA58397| hspa8.L	45.36	8	1	27	52	1.09248e+09	51691565	136.532	44.27	26	46	6.87659	7.74	5	6	646	70.7481	5.40186
XBXL10_1g33108	XBmRNA62519| hspa1l.S	46.62	8	2	28	54	1.09248e+09	51691565	144.153	45.54	27	48	6.87659	7.69	5	6	650	71.1444	5.59229
XBXL10_1g35505	XBmRNA67050| tubb.L	24.77	7	0	8	15	1.00965e+08	5.07738e+07	39.582	18.69	6	9	17.6465	11.49	4	6	444	49.696	4.89404
XBXL10_1g10192	XBmRNA19060| eef1a1o.S	13.02	7	5	5	9	357163042	4.96939e+07	21.7597	13.02	5	7	4.59111	4.56	2	2	461	50.1923	9.15869
XBXL10_1g19138	XBmRNA35386| prdx1.L	31.66	2	3	5	11	4.26092e+08	49557623	19.3827	31.66	5	8	4.62623	8.54	2	3	199	22.2853	6.771
XBXL10_1g40084	XBmRNA75391| h3-3b.L	52.21	8	9	9	25	3.01924e+09	4.77225e+07	40.5047	52.21	9	20	1.72062	14.71	3	5	136	15.3185	11.2681
XBXL10_1g14242	XBmRNA26868| prdx2.L	38.12	1	5	7	23	5.26692e+08	4.4935e+07	84.8966	38.12	7	21	0	7.43	2	2	202	22.4126	7.00537
XBXL10_1g4476	XBmRNA8316| lsm4.S	5.11	1	1	1	2	223304300	4.28722e+07	2.31827	5.11	1	1	2.23329	5.11	1	1	137	15.0936	9.99365
XBXL10_1g35769	XBmRNA67563| LOC108698710	13.42	1	2	2	3	1.10809e+08	42713709	4.17258	13.42	2	2	1.94876	5.37	1	1	149	16.8268	4.22119
XBXL10_1g18724	XBmRNA34516| tubb3.L	18.93	6	0	7	12	9.74079e+07	4.17095e+07	26.4807	12.92	5	7	12.9563	8.24	3	5	449	50.3092	4.89404
XBXL10_1g10680	XBmRNA20062| tuba1c.S	31.18	5	1	12	21	1.21091e+08	4.0861e+07	26.0093	25.84	9	10	23.4041	23.61	9	11	449	49.8475	5.09717
XBXL10_1g40515	XBmRNA76227| tuba4b.L	20.09	2	1	9	14	1.19674e+08	3.85514e+07	13.8524	14.73	6	8	9.88498	13.39	6	6	448	49.8553	5.05908
XBXL10_1g10340	XBmRNA19316| bbx.S	0.77	1	1	1	1	0	3.68062e+07					0	0.77	1	1	904	100.687	8.36768	Not_Shown_in_Fig 4 (Coverage < 5)
XBXL10_1g3659	XBmRNA6679| LOC121399267	52.08	2	1	15	37	8.85056e+09	3.65288e+07	106.641	52.08	15	36	3.91384	5.11	1	1	313	34.2684	5.66846
XBXL10_1g3658	XBmRNA6678| cgl.2.S	61.02	4	3	17	42	8.85056e+09	3.65288e+07	116.754	61.02	17	41	3.91384	5.11	1	1	313	34.2685	5.88428
XBXL10_1g9336	XBmRNA17448| prdx4.S	51.87	2	9	10	18	4.5687e+08	3.60689e+07	52.1831	51.87	10	16	0	5.6	2	2	268	29.9502	6.53662
XBXL10_1g34175	XBmRNA64463| tubb4b.L	35.51	7	2	11	18	1.18888e+08	3.45845e+07	49.7299	32.81	10	13	12.078	10.11	4	5	445	49.784	4.89404
XBXL10_1g16027	XBmRNA29970| tubal3.1.S	27.33	2	0	11	14	1.24941e+08	3.30617e+07	22.0174	23.56	9	9	8.07619	9.33	4	5	450	50.1675	5.14795
XBXL10_1g34635	XBmRNA65454| hspa5.L	49.24	1	2	31	78	1.1972e+09	3.1956e+07	257.318	49.24	31	75	7.21221	6.53	3	3	658	72.6425	5.07178
XBXL10_1g37796	XBmRNA71452| hspa5.S	49.62	1	4	32	82	1.1972e+09	3.1956e+07	260.866	49.62	32	79	7.21221	6.56	3	3	655	72.3745	5.13525
XBXL10_1g6992	XBmRNA13089| tuba5.L	20.49	1	0	8	12	1.21461e+08	3.10635e+07	13.9708	16.93	6	6	11.2958	12.25	5	6	449	49.9475	5.14795
XBXL10_1g9867	XBmRNA18437| tuba5.S	24	1	0	9	13	1.21461e+08	3.10635e+07	18.7164	20.44	7	7	11.2958	12.22	5	6	450	50.0545	5.05908
XBXL10_1g4886	XBmRNA9139| anxa1.2.S	4.73	1	1	1	2	59505439	2.84184e+07	4.41552	4.73	1	1	4.03599	4.73	1	1	338	37.6115	7.34229	Not_Shown_in_Fig 4 (Coverage < 5)
XBXL10_1g3657	XBmRNA6677| LOC108706522	3.17	1	1	1	5	1.58278e+08	2.78843e+07	3.73017	3.17	1	3	0	3.17	1	2	378	43.8867	5.05908	Not_Shown_in_Fig 4 (Coverage < 5)
XBXL10_1g14785	XBmRNA27564| eno3.L	21.66	1	1	7	13	3.91634e+08	27206617	36.9848	18.2	6	12	3.01986	3.46	1	1	434	47.3366	6.87354
XBXL10_1g33404	XBmRNA63027| eno1.S	59.68	1	1	21	46	1.181e+09	2.69591e+07	152.441	59.68	21	44	1.66602	3.23	2	2	434	47.4743	6.23975
XBXL10_1g31212	XBmRNA59042| eno1.L	63.13	1	2	22	50	1.181e+09	2.69591e+07	162.126	63.13	22	48	1.66602	3.23	2	2	434	47.3422	6.12549
XBXL10_1g12995	XBmRNA24600| pkm.L	52.03	2	9	25	53	1.61048e+09	26418416	151.077	52.03	25	52	1.91881	1.86	1	1	590	64.1917	6.44287
XBXL10_1g37055	XBmRNA69898| pklr.L	6.42	3	2	4	7	5.81786e+08	26418416	15.4703	6.42	4	6	1.91881	2.02	1	1	545	60.0899	7.2251
XBXL10_1g42049	XBmRNA79058| aldoa.L	34.07	2	1	11	15	3.15431e+08	2.42679e+07	41.6307	34.07	11	14	0	1.92	1	1	364	39.3814	8.29443
XBXL10_1g44362	XBmRNA83374| aldoa.S	34.62	2	3	13	17	3.15431e+08	2.42679e+07	44.5951	34.62	13	16	0	1.92	1	1	364	39.3614	8.29443
XBXL10_1g6511	XBmRNA12203| aldoc.L	22.53	2	5	6	14	2.4667e+08	2.42679e+07	43.8763	22.53	6	13	0	1.92	1	1	364	39.2479	6.53662
XBXL10_1g26169	XBmRNA48954| ywhaq.S	28.46	7	1	6	12	1.6122e+08	2.42394e+07	20.4282	28.46	6	10	3.95236	7.32	2	2	246	27.6567	4.81787
XBXL10_1g29723	XBmRNA55933| ywhaz.S	47.76	1	1	10	16	1.44314e+08	2.42394e+07	32.5093	47.76	10	14	3.95236	7.35	2	2	245	27.7307	4.76709
XBXL10_1g28211	XBmRNA52972| ywhaz.L	51.43	1	3	11	17	1.44314e+08	2.42394e+07	32.6996	51.43	11	15	3.95236	7.35	2	2	245	27.7117	4.79248
XBXL10_1g24380	XBmRNA45648| ywhaq.L	25.61	7	1	6	12	1.35532e+08	2.42394e+07	20.7067	25.61	6	10	3.95236	7.32	2	2	246	27.7347	4.83057
XBXL10_1g39076	XBmRNA73707| ywhab.L	32.38	3	3	6	12	1.35532e+08	2.42394e+07	20.7837	32.38	6	10	3.95236	7.38	2	2	244	27.7417	4.70361
XBXL10_1g6687	XBmRNA12534| ywhae.L	26.27	3	3	6	12	1.31849e+08	2.42394e+07	23.8996	26.27	6	10	3.95236	7.06	2	2	255	29.1695	4.77979
XBXL10_1g17738	XBmRNA32685| cat.3.L	2.39	1	1	1	3	4.67957e+07	2.25051e+07	2.37379	2.39	1	1	4.48565	2.39	1	2	503	57.3733	6.88818	Not_Shown_in_Fig 4 (Coverage < 5)
XBXL10_1g15926	XBmRNA29748| pkm.S	47.44	3	3	19	40	1.47243e+09	2.02094e+07	96.6359	47.44	19	38	4.28617	4.55	2	2	527	57.4034	6.49365
XBXL10_1g25815	XBmRNA48278| fxr1.S	0.89	2	1	1	1	0	1.9809e+07					0	0.89	1	1	675	76.1659	6.65381	Not_Shown_in_Fig 4 (Coverage < 5)
XBXL10_1g12864	XBmRNA24308| tubal3.1.L	30.67	1	2	12	13	1.24941e+08	1.87093e+07	24.2467	26.89	10	10	2.35625	5.33	3	3	450	50.0354	5.14795
60nm_SAH	60nm_SAH	13.62	1	2	2	2	0	1.38272e+07					2.57315	13.62	2	2	426	52.616	5.18604
XBXL10_1g32442	XBmRNA61199| tpi1.S	39.92	1	4	10	16	461983680	13440320	38.8127	39.92	10	15	2.48735	6.05	1	1	248	26.7448	7.35693
XBXL10_1g30123	XBmRNA56694| tpi1.L	53.63	2	7	13	22	461983680	13440320	53.4029	53.63	13	21	2.48735	6.05	1	1	248	26.8629	7.00537
XBXL10_1g28825	XBmRNA54226| rsu1.S	5.78	1	1	1	1	0	1.0289e+07					0	5.78	1	1	277	31.4017	8.47021
XBXL10_1g12987	XBmRNA24580| tpm1.L	17.61	9	1	8	13	1.24341e+08	7.02579e+06	20.8709	17.61	8	11	2.9408	7.04	2	2	284	32.6147	4.7417
XBXL10_1g15213	XBmRNA28367| hspa9.S	15.67	1	1	10	12	1.24287e+08	5.75378e+06	21.1453	15.67	10	11	0	1.04	1	1	670	72.7943	5.84619
XBXL10_1g12071	XBmRNA22521| hspa9.L	17.16	1	1	10	12	1.24287e+08	5.75378e+06	24.1908	17.16	10	11	0	1.04	1	1	670	72.5152	5.92236
XBXL10_1g7899	XBmRNA14908| mycbp2.L	0.15	1	1	1	1	3769027508	0	0	0.15	1	1					4732	519.787	7.10791	Not_Shown_in_Fig 4 (Coverage < 5)
XBXL10_1g13517	XBmRNA25690| pcna.L	77.39	1	1	19	68	3503223286	0	235.62	77.39	19	68					261	28.7903	4.65283
XBXL10_1g15458	XBmRNA28883| pcna.S	77.39	1	1	19	68	3503223286	0	235.321	77.39	19	68					261	28.8063	4.65283
XBXL10_1g15719	XBmRNA29365| LOC121402032	2.74	6	1	1	1	2.60565e+09	0	2.01603	2.74	1	1					401	44.2708	7.97217	Not_Shown_in_Fig 4 (Coverage < 5)
XBXL10_1g18990	XBmRNA35014| vtgb1.L	41.39	1	46	72	170	2.33424e+09	0	545.023	41.39	72	170					1817	202.99	8.93896
XBXL10_1g18988	XBmRNA35012| vtga2.L	44.49	1	61	77	181	2.07566e+09	0	583.203	44.49	77	181					1807	201.418	9.0415
XBXL10_1g21498	XBmRNA39801| vtgb1.S	31	1	26	50	101	1.99607e+09	0	297.674	31	50	101					1800	200.802	8.90967
XBXL10_1g39729	XBmRNA74733| p4hb.L	62.94	1	20	31	50	1.65123e+09	0	151.533	62.94	31	50					510	57.1919	4.83057
XBXL10_1g42783	XBmRNA80431| p4hb.S	45.35	1	8	19	30	1.59545e+09	0	87.3692	45.35	19	30					505	56.5755	4.81787
XBXL10_1g15659	XBmRNA29254| pdia3.S	63.15	1	23	37	74	1.41455e+09	0	218.571	63.15	37	74					502	56.0864	5.99854
XBXL10_1g13276	XBmRNA25175| pdia3.L	66.2	1	19	33	67	1.41455e+09	0	186.856	66.2	33	67					500	55.7541	5.77002
XBXL10_1g15098	XBmRNA28155| ldhb.S	46.71	1	16	17	32	1.3036e+09	0	74.678	46.71	17	32					334	36.3942	6.93213
XBXL10_1g36041	XBmRNA68166| lgals3.L	39.08	2	10	10	22	1.25684e+09	0	65.1119	39.08	10	22					261	28.3141	6.78564
XBXL10_1g28523	XBmRNA53582| btn2a1.S	2.58	1	1	1	1	1200466575	0	0	2.58	1	1					465	52.6816	6.06201	Not_Shown_in_Fig 4 (Coverage < 5)
XBXL10_1g18989	XBmRNA35013| LOC108714181	38.16	1	47	63	128	1.08755e+09	0	317.52	38.16	63	128					1816	202.22	9.1001
XBXL10_1g10235	XBmRNA19144| mdh2.S	70.12	2	4	19	44	1.02662e+09	0	140.89	70.12	19	44					338	35.713	8.76318
XBXL10_1g7446	XBmRNA14034| mdh2.L	70.12	2	4	19	44	1.02662e+09	0	141.903	70.12	19	44					338	35.766	8.5874
XBXL10_1g33964	XBmRNA64064| muc5acl.S	11.93	2	29	29	59	7.89682e+08	0	166.903	11.93	29	58	2.12106	0.4	1	1	2976	327.709	4.75439
XBXL10_1g16360	XBmRNA30722| hsp90b1.S	33.04	1	11	25	42	7.80304e+08	0	108.89	33.04	25	42					805	92.9266	4.81787
XBXL10_1g12445	XBmRNA23279| hsp90b1.L	38.14	1	16	30	54	7.80304e+08	0	148.724	38.14	30	54					805	92.6505	4.81787
XBXL10_1g11867	XBmRNA22159| ovch1.L	32.94	1	34	34	60	607132885	0	177.23	32.94	34	60					1524	167.373	5.30029
XBXL10_1g15883	XBmRNA29644| ppib.S	37.96	4	5	11	15	5.8325e+08	0	28.6592	37.96	11	15					216	23.8156	9.29053
XBXL10_1g13049	XBmRNA24727| ppib.L	49.54	4	7	13	22	5.8325e+08	0	45.0228	49.54	13	22					216	23.8446	9.29053
XBXL10_1g24836	XBmRNA46352| hsp90ab1.S	24.73	3	3	17	21	5.37404e+08	0	56.7591	24.73	17	21					728	83.6754	5.07178
XBXL10_1g21455	XBmRNA39714| got2.S	52.69	1	9	16	24	5.14768e+08	0	67.3113	52.69	16	24					427	47.6705	9.14404
XBXL10_1g27295	XBmRNA51132| cul1.L	0.77	2	1	1	1	4.95998e+08	0	0	0.77	1	1					776	89.664	8.00146	Not_Shown_in_Fig 4 (Coverage < 5)
XBXL10_1g18930	XBmRNA34882| got2.L	43.56	1	6	13	22	4.81853e+08	0	66.9596	43.56	13	22					427	47.5543	8.83643
XBXL10_1g2396	XBmRNA4198| supt16h.L	21.62	1	2	24	35	4.47984e+08	0	76.8514	21.62	24	35					1036	118.616	5.84619
XBXL10_1g5037	XBmRNA9392| supt16h.S	27.85	1	7	29	44	4.47984e+08	0	104.631	27.85	29	44					1034	118.125	5.5415
XBXL10_1g33049	XBmRNA62381| ssrp1.S	40.12	1	30	30	49	4.23238e+08	0	142.244	40.12	30	49					693	78.6191	6.27783
XBXL10_1g22805	XBmRNA42481| LOC108716102	22.21	3	1	15	19	4.14803e+08	0	54.3369	22.21	15	19					725	83.4132	5.03369
XBXL10_1g21916	XBmRNA40702| snu13.S	39.06	1	1	4	8	395998241	0	21.2809	39.06	4	8					128	14.0596	8.27979
XBXL10_1g22887	XBmRNA42640| mdh1.L	25.85	1	4	8	12	3.80431e+08	0	21.8762	25.85	8	12					352	38.3549	6.69775
XBXL10_1g14920	XBmRNA27738| ybx2.L	50.68	5	7	15	21	3.76399e+08	0	66.5886	50.68	15	21					367	40.6304	9.31982
XBXL10_1g2768	XBmRNA4881| ran.L	27.31	2	6	6	9	3.71899e+08	0	17.9504	27.31	6	9					216	24.3826	7.88428
XBXL10_1g17564	XBmRNA32348| ybx2.S	43.52	1	6	14	16	3.52475e+08	0	48.1334	43.52	14	16					324	36.154	9.29053
XBXL10_1g18831	XBmRNA34720| gpi.L	40.69	2	9	16	25	3.48212e+08	0	74.7947	40.69	16	25					553	61.9185	7.34229
XBXL10_1g24800	XBmRNA46291| mdh1.S	21.02	1	3	7	11	3.38797e+08	0	25.4686	21.02	7	11					352	38.401	7.00537
XBXL10_1g25203	XBmRNA47048| sod2.S	9.38	1	1	2	3	3.38142e+08	0	6.39229	9.38	2	3					224	25.0786	8.07471
XBXL10_1g41890	XBmRNA78850| nme2.L	40.26	3	4	7	11	3.36128e+08	0	30.7026	40.26	7	11					154	17.4778	6.56592
XBXL10_1g30322	XBmRNA57116| ide.L	0.99	2	1	1	1	3.33625e+08	0	0	0.99	1	1					1011	116.471	6.18896	Not_Shown_in_Fig 4 (Coverage < 5)
XBXL10_1g40907	XBmRNA77181| eef1b2.L	63	1	8	11	21	303841539	0	60.0419	63	11	21					227	25.1316	4.7417
XBXL10_1g21389	XBmRNA39587| gpi.S	28.75	1	5	12	20	3.00274e+08	0	47.8762	28.75	12	20					553	62.1037	7.50342
XBXL10_1g35937	XBmRNA67934| ckb.L	23.36	3	2	8	14	3.00145e+08	0	33.826	23.36	8	14					381	42.5424	6.30322
XBXL10_1g37250	XBmRNA70294| ckb.S	35.17	6	5	11	21	2.96126e+08	0	60.4146	35.17	11	21					381	42.5196	6.354
XBXL10_1g14127	XBmRNA26658| dnmt1.L	27.42	1	16	36	55	2.88026e+08	0	140.433	27.42	36	55					1488	167.623	6.49365
XBXL10_1g1810	XBmRNA3220| grhpr.2.L	51.65	2	11	11	20	2.87522e+08	0	69.4224	51.65	11	20					333	36.0269	6.17627
XBXL10_1g40065	XBmRNA75355| sumo2.L	23.16	3	2	2	2	282769566	0	2.59199	23.16	2	2					95	10.8133	5.23682
XBXL10_1g19545	XBmRNA36168| snu13.L	39.06	1	1	4	8	2.77331e+08	0	20.5221	39.06	4	8					128	14.0455	8.27979
XBXL10_1g19682	XBmRNA36408| aco2.L	35.42	1	7	22	30	2.75072e+08	0	85.2475	35.42	22	30					782	85.3856	7.10791
XBXL10_1g18233	XBmRNA33605| eef1g.L	16.51	1	4	6	8	2.73344e+08	0	21.2214	16.51	6	8					436	49.8312	7.38623
XBXL10_1g22041	XBmRNA40974| aco2.S	30.95	1	4	19	26	2.72533e+08	0	72.7169	30.95	19	26					782	85.2216	7.12256
XBXL10_1g17021	XBmRNA31618| dnmt1.S	22.39	1	10	30	45	2.69788e+08	0	108.934	22.39	30	45					1492	167.906	6.59521
XBXL10_1g42972	XBmRNA80768| ahcy.S	23.56	6	10	10	14	2.68349e+08	0	40.0506	23.56	10	14					433	47.7143	6.40479
XBXL10_1g23068	XBmRNA42996| LOC108716665	9.38	1	1	2	2	2.56213e+08	0	3.55916	9.38	2	2					224	25.1037	8.30908
XBXL10_1g44267	XBmRNA83202| nme2.S	20.13	1	1	4	8	2.52634e+08	0	21.5768	20.13	4	8					154	17.4909	6.56592
XBXL10_1g20609	XBmRNA37892| LOC108715138	19.42	1	3	13	17	2.47876e+08	0	55.1339	19.42	13	17					973	110.275	5.69385
XBXL10_1g18240	XBmRNA33617| ganab.L	23.14	1	8	18	21	2.47876e+08	0	61.3212	23.14	18	21					955	108.397	5.43994
XBXL10_1g13048	XBmRNA24726| pclaf.L	52.34	1	4	5	9	2.46942e+08	0	27.7058	52.34	5	9					128	13.2395	9.0415
XBXL10_1g40827	XBmRNA76940| acadl.L	20.95	1	7	7	11	2.45233e+08	0	33.4205	20.95	7	11					444	49.2429	7.95752
XBXL10_1g27	XBmRNA41| nop56.L	37.41	1	16	16	22	2.44105e+08	0	69.8216	37.41	16	22					532	59.7046	9.12939
XBXL10_1g34737	XBmRNA65670| dkc1.L	25.83	1	12	12	20	2.22882e+08	0	64.0893	25.83	12	20					542	60.6602	9.39307
XBXL10_1g24537	XBmRNA45878| tfap2d.L	1.55	2	1	1	1	219439795	0	0	1.55	1	1					452	49.5667	8.14795	Not_Shown_in_Fig 4 (Coverage < 5)
XBXL10_1g4392	XBmRNA8173| cirbp.S	46.99	1	5	7	10	2.12091e+08	0	31.7301	46.99	7	10					166	17.8443	9.12939
XBXL10_1g9759	XBmRNA18257| gstm1.S	44.75	1	9	9	10	2.05853e+08	0	19.1168	44.75	9	10					219	25.375	7.82568
XBXL10_1g21487	XBmRNA39784| vps35.S	20.98	14	13	13	23	2.05709e+08	0	73.7706	20.98	13	23					796	91.3728	5.45264
XBXL10_1g23829	XBmRNA44521| ncl.L	24.42	1	3	12	19	2.03649e+08	0	54.0663	24.42	12	19					651	70.1675	4.93213
XBXL10_1g25706	XBmRNA48037| ncl.S	27.52	1	5	14	21	2.03649e+08	0	56.3389	27.52	14	21					705	75.49	4.88135
XBXL10_1g4126	XBmRNA7594| hpgds.S	14.8	1	3	3	6	2.02981e+08	0	8.68501	14.8	3	6					196	22.5807	6.25244
XBXL10_1g5599	XBmRNA10492| LOC108705351	15.97	2	8	8	12	1.9435e+08	0	35.4063	15.97	8	12					551	62.7943	6.66846
XBXL10_1g15404	XBmRNA28780| ppia.S	29.88	4	4	4	6	1.93671e+08	0	14.0197	29.88	4	6					164	17.9008	8.35303
XBXL10_1g18205	XBmRNA33541| fkbp2.L	29.08	2	4	4	4	1.86997e+08	0	7.96982	29.08	4	4					141	15.7142	8.88037
XBXL10_1g32116	XBmRNA60512| fbl.L	26.06	2	7	7	11	1.86721e+08	0	29.7256	26.06	7	11					330	34.741	10.2427
XBXL10_1g3335	XBmRNA6078| acaa2.L	31.23	1	6	10	14	1.82409e+08	0	33.5291	31.23	10	14					397	41.8797	7.75244
XBXL10_1g14224	XBmRNA26832| calr.L	33.74	1	5	11	19	1.80815e+08	0	56.4958	33.74	11	19					412	48.3619	4.55127
XBXL10_1g19023	XBmRNA35097| acadm.L	35.46	2	11	11	20	1.78382e+08	0	74.2577	35.46	11	20					423	46.2406	8.57275
XBXL10_1g42842	XBmRNA80539| vat1.S	13.47	1	3	3	4	1.7433e+08	0	8.24032	13.47	3	4					475	51.5663	6.20166
XBXL10_1g34688	XBmRNA65567| tktl2.L	28.8	1	13	15	21	1.71005e+08	0	48.6866	28.8	15	21					625	67.4088	6.72705
XBXL10_1g13529	XBmRNA25718| astl.L	5.46	1	5	5	7	1.67481e+08	0	14.3122	5.46	5	7					1117	124.176	8.95361
XBXL10_1g37094	XBmRNA69956| uba1.S	17	2	12	12	16	1.67307e+08	0	55.0762	17	12	16					1059	117.922	5.73193
XBXL10_1g11113	XBmRNA20886| ctsc.S	25.33	1	4	7	7	1.6656e+08	0	23.2189	25.33	7	7					458	51.5742	6.7124
XBXL10_1g7382	XBmRNA13914| fuca1.L	7.99	2	4	4	6	1.66058e+08	0	10.5538	7.99	4	6					463	53.1143	6.32861
XBXL10_1g27616	XBmRNA51827| txndc5.L	38.96	1	7	13	21	1.65072e+08	0	54.6248	38.96	13	21					403	45.8636	6.17627
XBXL10_1g19334	XBmRNA35733| arpc5.L	4.67	2	1	1	1	1.64352e+08	0	0	4.67	1	1					150	16.3894	5.40186	Not_Shown_in_Fig 4 (Coverage < 5)
XBXL10_1g21108	XBmRNA39098| ntf2	18.9	1	2	2	4	1.63078e+08	0	13.2748	18.9	2	4					127	14.4821	5.37646
XBXL10_1g6537	XBmRNA12245| rpa1.L	20.85	2	11	11	14	1.5854e+08	0	29.3434	20.85	11	14					609	67.0277	8.06006
XBXL10_1g28104	XBmRNA52779| fabp4.L	10.53	2	1	1	1	1.58467e+08	0	3.1673	10.53	1	1					133	15.0455	7.09326
XBXL10_1g29309	XBmRNA55087| txndc5.S	43.81	1	8	14	21	1.5828e+08	0	53.0162	43.81	14	21					404	45.9047	5.94775
XBXL10_1g1287	XBmRNA2110| LOC108711114	10.76	1	5	5	5	156672859	0	10.3712	10.76	5	5					409	47.1123	7.76709
XBXL10_1g27048	XBmRNA50670| igf2bp3.L	24.92	1	1	13	17	1.55031e+08	0	40.3778	24.92	13	17					594	65.6023	8.92432
XBXL10_1g28942	XBmRNA54446| igf2bp3.S	26.64	1	1	13	17	1.55031e+08	0	41.6304	26.64	13	17					593	65.3451	8.99756
XBXL10_1g27409	XBmRNA51403| pdia4.L	36.42	1	20	20	22	1.53692e+08	0	63.7425	36.42	20	22					637	71.7093	5.46533
XBXL10_1g40888	XBmRNA77144| nop58.L	30.15	1	1	12	20	152617406	0	68.6842	30.15	12	20					534	59.8247	7.53271
XBXL10_1g43664	XBmRNA82218| nop58.S	35.08	1	3	14	22	152617406	0	73.4958	35.08	14	22					533	59.8126	7.26904
XBXL10_1g1286	XBmRNA2109| LOC121403141	16.08	1	8	8	9	1.50108e+08	0	12.8414	16.08	8	9					429	49.1909	7.86963
XBXL10_1g21499	XBmRNA39802| ctbs.S	10	2	3	3	5	1.47579e+08	0	11.9268	10	3	5					370	41.6064	5.17334
XBXL10_1g24612	XBmRNA46001| LOC108716263	0.59	2	1	1	1	1.44418e+08	0	0	0.59	1	1					2388	276.358	6.91748	Not_Shown_in_Fig 4 (Coverage < 5)
XBXL10_1g28391	XBmRNA53339| eef1d.L	8.95	2	3	6	7	1.42337e+08	0	9.03385	8.95	6	7					715	78.9545	6.50732
XBXL10_1g36521	XBmRNA68941| MGC82682	5.22	1	1	1	3	1.40944e+08	0	8.68395	5.22	1	3					230	26.3953	7.48877
XBXL10_1g17819	XBmRNA32870| LOC121402926	1.86	1	1	1	1	136200140	0	0	1.86	1	1					323	36.173	5.19873	Not_Shown_in_Fig 4 (Coverage < 5)
XBXL10_1g18355	XBmRNA33770| cfl1.L	32.12	1	5	7	8	1.35203e+08	0	24.6479	32.12	7	8					274	31.029	8.92432
XBXL10_1g34448	XBmRNA65053| set.L	26.62	2	5	5	7	1.34595e+08	0	23.3958	26.62	5	7					278	32.3248	4.2085
XBXL10_1g41052	XBmRNA77459| usp7.L	17.67	1	1	14	18	1.30638e+08	0	54.949	17.67	14	18					1126	131.074	5.50342
XBXL10_1g43777	XBmRNA82396| usp7.S	17.69	1	1	14	17	1.30638e+08	0	52.7136	17.69	14	17					1125	130.951	5.52881
XBXL10_1g20157	XBmRNA37404| tkt.L	3.99	2	1	3	4	129026703	0	5.58145	3.99	3	4					627	67.9519	7.7085	Not_Shown_in_Fig 4 (Coverage < 5)
XBXL10_1g40427	XBmRNA76031| pdia5.L	29.83	2	13	13	13	1.25755e+08	0	38.9992	29.83	13	13					523	59.6142	8.03076
XBXL10_1g20580	XBmRNA37846| cfl1.S	23.81	1	1	3	4	1.24404e+08	0	13.6522	23.81	3	4					168	19.1077	7.75244
XBXL10_1g35956	XBmRNA67996| siva1.L	12.88	1	2	2	4	1.22949e+08	0	7.65595	12.88	2	4					163	17.7005	7.81104
XBXL10_1g3284	XBmRNA5952| sub1.L	18.18	2	2	2	2	1.19576e+08	0	4.69897	18.18	2	2					132	14.7705	9.49561
XBXL10_1g22543	XBmRNA42021| msh2.L	17.49	1	13	13	15	1.18191e+08	0	40.3819	17.49	13	15					932	104.203	5.8208
XBXL10_1g12943	XBmRNA24511| LOC108711268	7.96	2	5	5	5	1.1474e+08	0	13.0366	7.96	5	5					904	100.996	6.75635
XBXL10_1g31899	XBmRNA60207| pold1.L	13.89	1	15	15	16	1.11256e+08	0	29.9878	13.89	15	16					1109	125.338	7.56201
XBXL10_1g15884	XBmRNA29645| pclaf.S	26.83	1	1	2	2	1.10949e+08	0	6.25762	26.83	2	2					123	12.7641	8.6167
XBXL10_1g44270	XBmRNA83211| hirip3.S	12.15	2	7	7	11	1.10562e+08	0	31.8876	12.15	7	11					683	74.8802	8.60205
XBXL10_1g7461	XBmRNA14055| LOC108708306	20.24	4	6	6	6	1.09726e+08	0	14.259	20.24	6	6					425	47.7151	4.94482
XBXL10_1g30535	XBmRNA57510| vps26a.L	23.31	4	6	6	6	1.09671e+08	0	15.5948	23.31	6	6					326	38.0679	6.46826
XBXL10_1g25919	XBmRNA48477| LOC108718120	0.77	2	1	1	1	109653942	0	0	0.77	1	1					1040	118.188	6.94678	Not_Shown_in_Fig 4 (Coverage < 5)
XBXL10_1g27736	XBmRNA52066| cndp2.L	13.92	2	5	5	6	107956402	0	12.1958	13.92	5	6					474	52.742	5.78271
XBXL10_1g4292	XBmRNA7966| eef2.1.S	20.51	3	3	14	18	1.06668e+08	0	41.5588	20.51	14	18					858	95.4619	6.82959
XBXL10_1g1428	XBmRNA2470| eef2.1.L	23.31	5	4	15	21	1.06668e+08	0	52.7364	23.31	15	21					858	95.3659	6.93213
XBXL10_1g4039	XBmRNA7379| gar1.S	11.84	2	2	2	2	1.05739e+08	0	4.55153	11.84	2	2					228	23.1615	11.1069
XBXL10_1g37749	XBmRNA71348| LOC108699999	18.72	7	34	36	40	1.04855e+08	0	114.845	18.72	36	40					2644	281.397	5.87158
XBXL10_1g7707	XBmRNA14523| rpl31.L	18.4	1	2	2	3	104834324	0	7.42523	18.4	2	3					125	14.507	10.5649
XBXL10_1g31075	XBmRNA58776| hyou1.L	23.76	2	6	19	23	102731533	0	55.1317	23.76	19	23					985	111.506	5.2876
XBXL10_1g33316	XBmRNA62863| hyou1.S	15.92	2	2	15	18	1.02588e+08	0	39.6708	15.92	15	18					1043	117.676	5.47803
XBXL10_1g24808	XBmRNA46307| rab1a.S	34.31	41	5	7	8	1.00858e+08	0	21.2217	34.31	7	8					204	22.6474	6.21436
XBXL10_1g25372	XBmRNA47382| LOC108705582	21.73	2	8	8	10	98614610	0	31.2786	21.73	8	10					497	53.6228	8.49951
XBXL10_1g43735	XBmRNA82329| kpna7.S	10.73	2	5	5	10	9.82619e+07	0	37.4716	10.73	5	10					522	57.652	5.41455
XBXL10_1g38207	XBmRNA72178| ckm.S	7.61	2	2	3	5	97105955	0	8.62968	7.61	3	5					381	43.0366	7.06396
XBXL10_1g17176	XBmRNA31841| calr.S	26.62	1	3	9	14	96988240	0	40.3802	26.62	9	14					417	48.8692	4.52588
XBXL10_1g18735	XBmRNA34536| dhodh.L	2.48	1	1	1	1	94942836	0	2.56105	2.48	1	1					404	43.6153	8.96826	Not_Shown_in_Fig 4 (Coverage < 5)
XBXL10_1g24391	XBmRNA45662| pdia6.L	21.49	2	7	7	8	9.28663e+07	0	24.9212	21.49	7	8					442	47.768	5.2749
XBXL10_1g13593	XBmRNA25831| pold2.L	15.12	1	5	5	5	9.25473e+07	0	17.5279	15.12	5	5					463	50.6394	4.94482
XBXL10_1g30435	XBmRNA57331| pgam1.L	5.51	2	1	1	1	92126657	0	2.1956	5.51	1	1					254	28.8647	6.55127
XBXL10_1g2863	XBmRNA5107| aldh2.L	7.49	1	3	3	3	9.18864e+07	0	9.55184	7.49	3	3					521	57.2133	7.6499
XBXL10_1g27918	XBmRNA52420| mcm4.L	12.98	3	8	9	9	9.12641e+07	0	28.8967	12.98	9	9					863	97.0626	7.04932
XBXL10_1g19074	XBmRNA35209| pgm1.L	9.89	2	4	4	5	88996416	0	8.89468	9.89	4	5					566	62.0816	5.85889
XBXL10_1g35205	XBmRNA66462| pgk1.L	18.47	3	6	6	7	8.78841e+07	0	18.0742	18.47	6	7					417	44.554	7.06396
XBXL10_1g20612	XBmRNA37897| eef1g.S	14.65	1	4	6	7	8.77905e+07	0	16.0459	14.65	6	7					437	50.2043	7.1665
XBXL10_1g31116	XBmRNA58867| LOC108696475	1.77	1	1	1	1	87557418	0	0	1.77	1	1					396	46.2286	5.21143	Not_Shown_in_Fig 4 (Coverage < 5)
XBXL10_1g1559	XBmRNA2765| cirbp.L	37.35	1	3	5	6	8.75539e+07	0	16.5694	37.35	5	6					166	17.8923	9.17334
XBXL10_1g6289	XBmRNA11798| sod1.L	24.5	1	2	2	2	87111368	0	7.94969	24.5	2	2					151	15.4085	5.89697
XBXL10_1g8570	XBmRNA16176| ctsc.L	19.21	1	3	6	7	8.47703e+07	0	20.1657	19.21	6	7					458	51.5502	6.45557
XBXL10_1g39148	XBmRNA73801| grn.L	12.74	1	2	2	3	83731989	0	2.12983	12.74	2	3					1107	119.005	5.23682
XBXL10_1g41019	XBmRNA77381| hbg2.L	6.8	1	1	1	1	83118000	0	2.30717	6.8	1	1					147	15.9624	9.23193
XBXL10_1g21614	XBmRNA40105| nasp.S	13.05	1	5	5	6	8.30657e+07	0	17.4918	13.05	5	6					590	65.002	4.4624
XBXL10_1g3701	XBmRNA6745| wdr1.S	15.98	2	6	6	7	8.25132e+07	0	25.3628	15.98	6	7					607	66.1288	6.56592
XBXL10_1g35803	XBmRNA67639| serpina6.L	15.6	2	6	6	7	8.23389e+07	0	14.2816	15.6	6	7					436	49.4914	8.06006
XBXL10_1g17162	XBmRNA31805| prkcsh.S	15.37	1	3	7	7	8.20843e+07	0	17.0287	15.37	7	7					514	57.3506	4.48779
XBXL10_1g27046	XBmRNA50666| gpnmb.L	1.51	1	1	1	1	80884152	0	1.87174	1.51	1	1					597	65.4847	7.86963	Not_Shown_in_Fig 4 (Coverage < 5)
XBXL10_1g21327	XBmRNA39469| top1.2.S	12.73	1	8	8	8	8.01219e+07	0	22.1065	12.73	8	8					770	90.5532	9.14404
XBXL10_1g13065	XBmRNA24766| LOC108711332	2.39	1	4	4	4	7.99449e+07	0	7.4553	2.39	4	4					1672	181.999	6.56592	Not_Shown_in_Fig 4 (Coverage < 5)
XBXL10_1g40814	XBmRNA76904| atic.L	17.83	2	8	8	8	7.95885e+07	0	24.1214	17.83	8	8					589	63.7876	6.55127
XBXL10_1g39034	XBmRNA73621| LOC108700788	7.65	2	5	5	8	79103753	0	24.2683	7.65	5	8					876	97.0668	4.79248
XBXL10_1g26093	XBmRNA48832| tf.S	7.75	2	6	6	6	7.88986e+07	0	15.4031	7.75	6	6					710	78.5739	7.89893
XBXL10_1g6868	XBmRNA12868| rpa2.L	19.93	2	3	3	3	78402121	0	10.4713	19.93	3	3					276	29.4291	6.04932
XBXL10_1g12860	XBmRNA24302| gdi2.L	18.61	6	6	6	7	7.82272e+07	0	19.1554	18.61	6	7					446	50.5244	5.61768
XBXL10_1g20896	XBmRNA38541| XB1001290.S	0.16	1	1	1	1	77513867	0	1.71618	0.16	1	1					5664	652.457	4.95752	Not_Shown_in_Fig 4 (Coverage < 5)
XBXL10_1g27325	XBmRNA51197| mcm6.L	17.17	5	11	12	12	7.70806e+07	0	25.7988	17.17	12	12					821	92.5805	5.22412
XBXL10_1g35655	XBmRNA67322| actn4.L	11.73	3	4	9	9	7.6653e+07	0	24.7368	11.73	9	9					921	105.861	5.2876
XBXL10_1g38927	XBmRNA73471| fkbp10.L	12.41	2	6	6	8	7.6361e+07	0	11.6682	12.41	6	8					564	62.5892	5.32568
XBXL10_1g34177	XBmRNA64465| pole3.L	7.48	1	1	1	1	76195540	0	2.31827	7.48	1	1					147	16.8213	4.69092
XBXL10_1g22541	XBmRNA42017| msh6.L	9.55	1	10	10	12	76157565	0	29.6752	9.55	10	12					1340	149.359	6.93213
XBXL10_1g14241	XBmRNA26867| rnaseh2a.L	8.94	1	2	2	3	7.58767e+07	0	5.77523	8.94	2	3					302	33.6919	5.26221
XBXL10_1g16113	XBmRNA30178| dld.S	6.68	2	3	3	3	7.53931e+07	0	7.33899	6.68	3	3					509	54.2439	7.53271
XBXL10_1g5857	XBmRNA10967| acaa2.S	17	1	1	5	6	7.49983e+07	0	12.0492	17	5	6					400	42.1838	7.28369
XBXL10_1g38142	XBmRNA72060| pls3.S	10.47	2	5	5	5	7.38715e+07	0	13.5305	10.47	5	5					640	72.0769	5.66846
XBXL10_1g40989	XBmRNA77321| hspe1.L	42.16	1	1	5	6	7.35648e+07	0	9.53639	42.16	5	6					102	11.0911	8.92432
XBXL10_1g7869	XBmRNA14843| uggt2.L	0.59	1	1	1	1	7.32137e+07	0	0	0.59	1	1					1518	172.581	6.07471	Not_Shown_in_Fig 4 (Coverage < 5)
XBXL10_1g16096	XBmRNA30152| mcrs1.S	1.77	2	1	1	1	73041124	0	0	1.77	1	1					452	51.0058	9.39307	Not_Shown_in_Fig 4 (Coverage < 5)
XBXL10_1g32784	XBmRNA61865| LOC108697935	9.95	1	1	1	1	7.28402e+07	0	4.48894	9.95	1	1					201	22.7135	9.14404
XBXL10_1g40496	XBmRNA76188| LOC108701277	9.32	1	3	3	3	7.16337e+07	0	6.8413	9.32	3	3					354	40.4654	5.96045
XBXL10_1g32548	XBmRNA61405| oat.S	17.54	2	5	5	6	7.13216e+07	0	19.9612	17.54	5	6					439	47.9826	6.62451
XBXL10_1g37063	XBmRNA69913| LOC108699168	3.02	2	1	1	1	7.13009e+07	0	0	3.02	1	1					430	47.7099	8.90967	Not_Shown_in_Fig 4 (Coverage < 5)
XBXL10_1g43730	XBmRNA82321| hspe1.S	42.16	1	1	5	6	7.09046e+07	0	9.5413	42.16	5	6					102	11.093	8.36768
XBXL10_1g13656	XBmRNA25938| XB5867546.L	11.94	1	1	1	3	7.08392e+07	0	10.9781	11.94	1	3					134	14.8055	5.09717
XBXL10_1g3410	XBmRNA6228| vcp.L	14.04	3	8	8	12	6.98673e+07	0	35.2973	14.04	8	12					805	89.2286	5.30029
XBXL10_1g13869	XBmRNA26363| asf1b.L	18.5	3	3	3	3	6.88049e+07	0	5.74187	18.5	3	3					200	22.3988	4.50049
XBXL10_1g2936	XBmRNA5249| aldh7a1.L	12.33	2	5	5	5	6.87187e+07	0	13.8129	12.33	5	5					511	55.1044	6.68311
XBXL10_1g30805	XBmRNA58138| echs1.L	10.49	1	2	2	3	6.85537e+07	0	9.38244	10.49	2	3					286	31.114	8.42627
XBXL10_1g30346	XBmRNA57164| MGC82327	39.83	3	8	8	8	6.84953e+07	0	12.7283	39.83	8	8					241	27.5791	6.3667
XBXL10_1g19590	XBmRNA36255| mcm5.L	11.97	2	7	7	9	6.78964e+07	0	23.779	11.97	7	9					735	82.383	8.27979
XBXL10_1g8113	XBmRNA15347| shmt2.L	7.66	2	4	4	4	6.76568e+07	0	5.54266	7.66	4	4					496	54.8872	8.5874
XBXL10_1g19442	XBmRNA35929| prdx6.L	4.91	2	1	1	1	67641252	0	2.81881	4.91	1	1					224	25.347	6.23975	Not_Shown_in_Fig 4 (Coverage < 5)
XBXL10_1g27900	XBmRNA52377| mcm3.L	5.7	2	5	5	7	6.75583e+07	0	16.8109	5.7	5	7					807	90.349	6.78564
XBXL10_1g23870	XBmRNA44608| tfrc.L	12	2	7	7	8	6.62971e+07	0	23.4227	12	7	8					775	86.2678	6.15088
XBXL10_1g2470	XBmRNA4305| arhgef40.L	0.42	1	1	1	1	6.59322e+07	0	2.26202	0.42	1	1					1439	162.121	6.26514	Not_Shown_in_Fig 4 (Coverage < 5)
XBXL10_1g21	XBmRNA30| LOC108704872	1.74	1	1	1	1	64890792	0	0	1.74	1	1					632	70.6582	7.48877	Not_Shown_in_Fig 4 (Coverage < 5)
XBXL10_1g32328	XBmRNA60939| arhgef19.L	0.7	2	1	1	2	63900356	0	1.72011	0.7	1	1	0	0.7	1	1	853	97.1055	7.32764	Not_Shown_in_Fig 4 (Coverage < 5)
XBXL10_1g42466	XBmRNA79809| cse1l.S	7.62	2	6	6	9	6.15562e+07	0	18.6084	7.62	6	9					971	110.068	5.43994
XBXL10_1g27108	XBmRNA50763| cpvl.L	8.32	1	3	3	3	6.15375e+07	0	4.94231	8.32	3	3					481	54.4749	5.42725
XBXL10_1g2434	XBmRNA4252| LOC108715140	21.88	2	2	2	3	61246482	0	9.37426	21.88	2	3					64	7.48789	9.99365
XBXL10_1g37238	XBmRNA70264| siva1.S	6.63	1	1	1	1	6.09841e+07	0	2.87873	6.63	1	1					196	21.6625	6.30322
XBXL10_1g30076	XBmRNA56625| prdx3.L	7.57	2	2	2	2	6.09344e+07	0	2.43784	7.57	2	2					251	27.4102	8.25049
XBXL10_1g18068	XBmRNA33364| taldo1.L	14.5	1	5	5	7	6.07882e+07	0	12.8155	14.5	5	7					338	37.7485	6.45557
XBXL10_1g35886	XBmRNA67795| LOC108698765	18.14	2	7	7	7	6.05761e+07	0	21.8489	18.14	7	7					474	54.811	5.98584
XBXL10_1g15004	XBmRNA27941| ppp2cal.S	11.65	3	2	2	3	6.04496e+07	0	16.06	11.65	2	3					309	35.5284	5.43994
XBXL10_1g41333	XBmRNA78003| eci1.L	13.76	1	3	3	4	5.98334e+07	0	12.2211	13.76	3	4					298	33.1858	8.74854
XBXL10_1g917	XBmRNA1377| hmgb2.L	9.43	1	3	3	3	5.93057e+07	0	6.71331	9.43	3	3					212	24.2069	6.59521
XBXL10_1g19136	XBmRNA35380| nasp.L	14.57	1	6	6	7	5.89431e+07	0	23.3056	14.57	6	7					597	65.5334	4.55127
XBXL10_1g26972	XBmRNA50517| rpa3.L	14.05	1	1	1	1	58549494	0	3.67164	14.05	1	1					121	13.2337	4.90674
XBXL10_1g35694	XBmRNA67379| aldh6a1.L	15.49	2	6	6	8	58283214	0	21.6704	15.49	6	8					523	56.6829	7.48877
XBXL10_1g24605	XBmRNA45994| rab10.L	17	42	1	3	3	5.72815e+07	0	4.7161	17	3	3					200	22.5546	8.38232
XBXL10_1g22263	XBmRNA41384| LOC100192369	15.43	3	4	4	4	56897480	0	8.21553	15.43	4	4					188	20.9598	11.8833
XBXL10_1g7149	XBmRNA13414| capza1.L	6.99	1	1	1	2	5.63753e+07	0	6.72905	6.99	1	2					286	32.8253	5.8208
XBXL10_1g8092	XBmRNA15303| naca.L	1.5	2	1	1	1	55859941	0	3.82598	1.5	1	1					1002	102.151	8.70459	Not_Shown_in_Fig 4 (Coverage < 5)
XBXL10_1g829	XBmRNA1207| paics.1.L	3.66	2	3	3	3	55716783	0	4.57003	3.66	3	3					983	111.31	8.06006	Not_Shown_in_Fig 4 (Coverage < 5)
XBXL10_1g22871	XBmRNA42610| actr2.L	6.85	2	3	3	3	5.47067e+07	0	4.90768	6.85	3	3					394	44.6511	6.55127
XBXL10_1g3960	XBmRNA7235| smarca5.S	0.67	2	1	1	1	52712091	0	0	0.67	1	1					1046	122.025	6.88818	Not_Shown_in_Fig 4 (Coverage < 5)
XBXL10_1g711	XBmRNA925| lap3.L	16.54	1	5	5	6	5.22235e+07	0	18.3894	16.54	5	6					520	56.1876	7.73779
XBXL10_1g10736	XBmRNA20182| atp5f1b.S	2.1	2	1	1	1	5.08979e+07	0	2.24875	2.1	1	1					525	56.3385	5.40186	Not_Shown_in_Fig 4 (Coverage < 5)
XBXL10_1g40076	XBmRNA75378| avd.2.L	14.29	1	3	3	3	5.05135e+07	0	2.66672	14.29	3	3					154	16.7384	7.34229
XBXL10_1g14197	XBmRNA26781| prkcsh.L	13.26	1	3	7	7	5.03145e+07	0	13.6422	13.26	7	7					513	57.3138	4.48779
XBXL10_1g4259	XBmRNA7871| uhrf1.S	9.2	4	8	8	8	4.99971e+07	0	9.45261	9.2	8	8					772	86.9184	8.07471
XBXL10_1g22314	XBmRNA41481| arpc4.S	16.07	1	3	3	3	4.98334e+07	0	6.19588	16.07	3	3					168	19.6793	8.42627
XBXL10_1g20807	XBmRNA38344| ctsd.S	6.02	1	2	2	2	4.96074e+07	0	4.07996	6.02	2	2					399	43.4159	5.77002
XBXL10_1g7420	XBmRNA13994| bcas3.L	1.08	1	1	1	1	4.93543e+07	0	0	1.08	1	1					925	101.09	6.87354	Not_Shown_in_Fig 4 (Coverage < 5)
XBXL10_1g9320	XBmRNA17418| pola1.S	3.57	2	5	5	6	49254871	0	8.90206	3.57	5	6					1458	164.957	6.72705	Not_Shown_in_Fig 4 (Coverage < 5)
XBXL10_1g12405	XBmRNA23183| LOC108710993	6.71	2	1	1	1	4.92403e+07	0	2.43078	6.71	1	1					149	16.7147	8.39697
XBXL10_1g17940	XBmRNA33152| fen1.L	14.66	2	4	4	4	4.90869e+07	0	13.8125	14.66	4	4					382	42.6412	7.94287
XBXL10_1g1104	XBmRNA1724| hadh.L	2.24	1	1	1	1	48999961	0	0	2.24	1	1					313	34.2918	8.55811	Not_Shown_in_Fig 4 (Coverage < 5)
XBXL10_1g40124	XBmRNA75488| srsf2.L	3.72	2	1	1	1	48770451	0	2.37342	3.72	1	1					215	24.8868	11.8394	Not_Shown_in_Fig 4 (Coverage < 5)
XBXL10_1g18197	XBmRNA33529| prdx5.L	9.52	1	1	1	1	4.7917e+07	0	3.35638	9.52	1	1					189	20.0534	8.36768
XBXL10_1g41026	XBmRNA77406| MGC82602	13.38	6	2	2	2	47748750	0	3.99502	13.38	2	2					142	15.6541	5.78271
XBXL10_1g38294	XBmRNA72361| csnk2b.S	6.51	1	1	1	1	4.73952e+07	0	3.35147	6.51	1	1					215	24.944	5.5542
XBXL10_1g44154	XBmRNA83035| LOC108703274	8.25	2	5	5	6	4.71733e+07	0	15.2919	8.25	5	6					897	100.698	5.66846
XBXL10_1g22382	XBmRNA41672| LOC108715054	1.97	4	1	3	4	4.7147e+07	0	3.48247	1.97	3	4					1826	193.854	5.31299	Not_Shown_in_Fig 4 (Coverage < 5)
XBXL10_1g25126	XBmRNA46909| gins1.S	14.8	1	2	2	2	4.63347e+07	0	4.614	14.8	2	2					196	23.1237	6.90283
XBXL10_1g6241	XBmRNA11713| cbr1.1.L	3.25	4	1	1	1	46130039	0	1.90811	3.25	1	1					277	29.9347	8.47021	Not_Shown_in_Fig 4 (Coverage < 5)
XBXL10_1g34718	XBmRNA65625| nudt16.L	5.66	1	1	1	1	45427621	0	3.65024	5.66	1	1					212	24.3347	7.1665
XBXL10_1g566	XBmRNA592| rpia.L	21.28	1	4	4	4	4.54137e+07	0	11.4213	21.28	4	4					235	25.6623	6.55127
XBXL10_1g19975	XBmRNA36962| mcm2.L	6.32	2	5	5	5	4.52851e+07	0	9.58353	6.32	5	5					886	100.198	5.36377
XBXL10_1g2680	XBmRNA4706| mif.L	25.22	1	3	3	3	4.51507e+07	0	1.67837	25.22	3	3					115	12.4923	7.69385
XBXL10_1g11052	XBmRNA20802| acat1.S	5.71	1	1	1	1	4.51283e+07	0	4.38182	5.71	1	1					420	44.0607	8.55811
XBXL10_1g30266	XBmRNA56981| acadsb.L	1.86	1	1	1	1	44561979	0	0	1.86	1	1					429	47.4928	7.35693	Not_Shown_in_Fig 4 (Coverage < 5)
XBXL10_1g20766	XBmRNA38234| ddb1.S	2.89	1	4	4	4	4.43687e+07	0	3.92887	2.89	4	4					1140	126.752	5.23682	Not_Shown_in_Fig 4 (Coverage < 5)
XBXL10_1g19856	XBmRNA36740| manf.L	8.33	2	2	2	2	4.40894e+07	0	1.85514	8.33	2	2					180	20.0685	8.25049
XBXL10_1g26142	XBmRNA48894| pxdn.S	0.89	1	1	1	1	43992482	0	0	0.89	1	1					1461	164.256	6.771	Not_Shown_in_Fig 4 (Coverage < 5)
XBXL10_1g30070	XBmRNA56614| mcmbp.L	1.99	1	1	1	1	43965038	0	1.94006	1.99	1	1					654	73.4821	6.18896	Not_Shown_in_Fig 4 (Coverage < 5)
XBXL10_1g30570	XBmRNA57563| hells.L	3.22	3	3	3	3	43852719	0	5.599	3.22	3	3					838	97.112	8.33838	Not_Shown_in_Fig 4 (Coverage < 5)
XBXL10_1g12612	XBmRNA23607| nap1l1.L	7.12	2	2	2	2	4.33807e+07	0	4.59836	7.12	2	2					393	45.4879	4.4751
XBXL10_1g40372	XBmRNA75906| actr3.L	16.03	2	5	5	6	4.33266e+07	0	14.6235	16.03	5	6					418	47.2319	5.99854
XBXL10_1g39486	XBmRNA74418| csnk2a1.L	6.22	4	2	2	2	4.2988e+07	0	3.55725	6.22	2	2					402	46.2434	8.27979
XBXL10_1g10707	XBmRNA20112| pa2g4.S	2.82	2	1	1	1	4.28881e+07	0	2.3321	2.82	1	1					390	43.4581	6.99072	Not_Shown_in_Fig 4 (Coverage < 5)
XBXL10_1g32780	XBmRNA61857| got1.S	5.6	3	2	2	2	42478191	0	4.24091	5.6	2	2					411	45.9	6.65381
XBXL10_1g38465	XBmRNA72658| ivd.S	4.07	1	1	1	1	4.24713e+07	0	2.93857	4.07	1	1					418	45.6553	8.14795	Not_Shown_in_Fig 4 (Coverage < 5)
XBXL10_1g8328	XBmRNA15727| rnaseh2b.L	13.07	1	2	2	4	4.19269e+07	0	21.3473	13.07	2	4					306	34.2218	8.99756
XBXL10_1g40988	XBmRNA77319| hspd1.L	8.68	2	4	4	4	4.17493e+07	0	13.0486	8.68	4	4					576	61.5427	6.30322
XBXL10_1g14254	XBmRNA26889| man2b1.L	4.71	1	2	2	2	4.17315e+07	0	7.63917	4.71	2	2					998	113.636	6.82959	Not_Shown_in_Fig 4 (Coverage < 5)
XBXL10_1g40980	XBmRNA77309| dnajb11.L	8.38	2	3	3	3	4.14149e+07	0	3.41511	8.38	3	3					358	40.7256	6.48096
XBXL10_1g19191	XBmRNA35468| slc6a9.L	0.94	2	1	1	1	41297564	0	0	0.94	1	1					638	71.4885	7.44482	Not_Shown_in_Fig 4 (Coverage < 5)
XBXL10_1g41892	XBmRNA78857| dppa2.L	11.11	1	2	2	2	40495066	0	7.35542	11.11	2	2					261	29.1995	7.82568
XBXL10_1g7956	XBmRNA15046| LOC108708523	5.23	1	1	1	1	4.01533e+07	0	1.72981	5.23	1	1					172	19.5136	4.79248
XBXL10_1g9120	XBmRNA16970| sod1.S	5.96	1	1	1	1	3.94317e+07	0	0	5.96	1	1					151	15.7117	5.96045
XBXL10_1g35650	XBmRNA67312| ech1.L	9.42	1	3	3	3	3.91574e+07	0	5.59836	9.42	3	3					308	34.0224	8.14795
XBXL10_1g10359	XBmRNA19354| c1qbp.S	19.37	2	2	2	2	3.90325e+07	0	8.40002	19.37	2	2					191	21.9676	4.66553
XBXL10_1g1801	XBmRNA3203| XB22169562.L	8.68	1	2	2	2	3.83782e+07	0	0	8.68	2	2					242	27.4961	8.1333
XBXL10_1g7282	XBmRNA13708| LOC108708236	1.34	1	1	1	1	3.83762e+07	0	0	1.34	1	1					521	59.4884	6.59521	Not_Shown_in_Fig 4 (Coverage < 5)
XBXL10_1g16070	XBmRNA30088| LOC121402182	1.4	1	1	1	1	37495465	0	2.07148	1.4	1	1					858	93.3283	11.4731	Not_Shown_in_Fig 4 (Coverage < 5)
XBXL10_1g30203	XBmRNA56840| tfam.L	9.39	1	3	3	3	3.67589e+07	0	1.62603	9.39	3	3					309	35.4786	10.2134
XBXL10_1g3605	XBmRNA6595| suclg1.S	2.77	1	1	1	1	3.5329e+07	0	1.85792	2.77	1	1					325	34.318	9.37842	Not_Shown_in_Fig 4 (Coverage < 5)
XBXL10_1g24150	XBmRNA45171| LOC108717082	10.35	1	4	4	4	3.49438e+07	0	5.3117	10.35	4	4					483	54.2366	5.88428
XBXL10_1g14356	XBmRNA27060| mcm7.L	3.61	2	2	2	2	3.44885e+07	0	3.76837	3.61	2	2					720	81.6803	6.3667	Not_Shown_in_Fig 4 (Coverage < 5)
XBXL10_1g30894	XBmRNA58339| pgd.L	3.32	2	1	1	1	33732933	0	2.57537	3.32	1	1					482	53.5331	7.06396	Not_Shown_in_Fig 4 (Coverage < 5)
XBXL10_1g4923	XBmRNA9209| LOC113939961	8.36	2	3	3	3	3.3579e+07	0	4.04394	8.36	3	3					335	37.7158	5.78271
XBXL10_1g30701	XBmRNA57913| glud1.L	4.44	2	2	2	2	3.3296e+07	0	3.06244	4.44	2	2					540	59.5513	7.94287	Not_Shown_in_Fig 4 (Coverage < 5)
XBXL10_1g32283	XBmRNA60815| rcc2.L	7.41	1	3	3	3	3.28551e+07	0	7.28243	7.41	3	3					513	55.4611	8.92432
XBXL10_1g28512	XBmRNA53564| LOC108719638	1.46	1	1	1	1	3.28227e+07	0	0	1.46	1	1					478	54.8953	6.23975	Not_Shown_in_Fig 4 (Coverage < 5)
XBXL10_1g40636	XBmRNA76504| dpp4.L	9.07	1	2	2	2	3.25039e+07	0	5.59375	9.07	2	2					441	50.7725	6.45557
XBXL10_1g18936	XBmRNA34892| gins3.L	22.38	1	4	4	4	3.21921e+07	0	9.56757	22.38	4	4					210	23.904	5.74463
XBXL10_1g39817	XBmRNA74920| vat1.L	2.25	1	1	1	1	32033030	0	0	2.25	1	1					445	48.6129	6.25244	Not_Shown_in_Fig 4 (Coverage < 5)
XBXL10_1g20949	XBmRNA38751| cat.3.S	1.79	1	1	1	1	31750402	0	0	1.79	1	1					503	57.4624	6.96143	Not_Shown_in_Fig 4 (Coverage < 5)
XBXL10_1g4171	XBmRNA7690| alb.S	6.1	2	3	3	3	3.16273e+07	0	9.16163	6.1	3	3					607	70.2751	5.90967
XBXL10_1g3235	XBmRNA5857| oxct1.L	7.17	2	2	2	3	3.07948e+07	0	9.5413	7.17	2	3					530	57.4136	7.10791
XBXL10_1g19249	XBmRNA35579| txndc12.L	13.1	1	2	2	2	3.02958e+07	0	4.57766	13.1	2	2					168	18.6543	5.56689
XBXL10_1g772	XBmRNA1083| uchl1.L	3.97	1	1	1	1	29779074	0	2.41972	3.97	1	1					252	27.9952	6.0874	Not_Shown_in_Fig 4 (Coverage < 5)
XBXL10_1g6902	XBmRNA12919| rcc1.L	5.9	2	2	2	2	2.94076e+07	0	4.38097	5.9	2	2					424	45.0335	6.40479
XBXL10_1g6968	XBmRNA13043| stmn1.L	6.9	4	1	1	1	29138761	0	2.33382	6.9	1	1					145	16.7788	7.23975
XBXL10_1g31506	XBmRNA59532| lig1.L	4.78	1	4	4	4	2.91332e+07	0	9.87967	4.78	4	4					1068	120.008	6.55127	Not_Shown_in_Fig 4 (Coverage < 5)
XBXL10_1g19989	XBmRNA36986| rab7a.L	11.59	2	2	2	2	2.87362e+07	0	4.72924	11.59	2	2					207	23.5229	7.03467
XBXL10_1g8482	XBmRNA16055| poglut3.L	2.36	1	1	1	1	28595573	0	0	2.36	1	1					509	58.5996	7.38623	Not_Shown_in_Fig 4 (Coverage < 5)
XBXL10_1g21313	XBmRNA39444| cdh3.S	1.23	2	1	1	1	28557391	0	2.21949	1.23	1	1					895	99.2983	5.12256	Not_Shown_in_Fig 4 (Coverage < 5)
XBXL10_1g3331	XBmRNA6071| me2.L	4.46	3	3	3	3	2.81344e+07	0	6.33275	4.46	3	3					583	65.2113	6.3667	Not_Shown_in_Fig 4 (Coverage < 5)
XBXL10_1g43328	XBmRNA81462| arpc2.S	13.67	2	3	3	3	28055052	0	7.96256	13.67	3	3					300	34.3176	7.35693
XBXL10_1g42264	XBmRNA79444| npepps.S	2.51	2	2	2	2	2.79873e+07	0	2.87182	2.51	2	2					875	98.3874	5.2876	Not_Shown_in_Fig 4 (Coverage < 5)
XBXL10_1g33358	XBmRNA62937| ppp2r1b.S	4.75	2	2	2	2	27089194	0	5.92133	4.75	2	2					589	65.483	5.0083	Not_Shown_in_Fig 4 (Coverage < 5)
XBXL10_1g14797	XBmRNA27591| srrt.L	5.33	1	3	3	4	2.58997e+07	0	14.5164	5.33	3	4					844	97.7798	5.94775
XBXL10_1g10203	XBmRNA19085| cltc.S	1.31	4	2	2	2	2.56413e+07	0	2.18617	1.31	2	2					1683	192.346	5.66846	Not_Shown_in_Fig 4 (Coverage < 5)
XBXL10_1g17581	XBmRNA32378| ldha.L	10.84	4	2	3	3	2.55936e+07	0	7.12385	10.84	3	3					332	36.4371	7.1958
XBXL10_1g8041	XBmRNA15196| cnpy2.L	7.58	1	1	1	1	25557514	0	2.97365	7.58	1	1					211	24.1339	5.22412
XBXL10_1g18050	XBmRNA33324| pola2.L	6.69	2	3	3	3	2.44289e+07	0	8.39436	6.69	3	3					673	75.1897	5.8208
XBXL10_1g30634	XBmRNA57724| nolc1.L	2.34	1	2	2	2	24319561	0	5.58997	2.34	2	2					981	100.899	9.62744	Not_Shown_in_Fig 4 (Coverage < 5)
XBXL10_1g12467	XBmRNA23315| lta4h.L	7.06	1	3	3	3	2.34699e+07	0	6.74213	7.06	3	3					609	68.9754	6.81494
XBXL10_1g16272	XBmRNA30566| hmga2.S	10.94	1	1	1	1	2.28466e+07	0	2.57786	10.94	1	1					128	14.2382	10.0962
XBXL10_1g10194	XBmRNA19064| cap1.S	1.68	2	1	1	1	2.26278e+07	0	0	1.68	1	1					475	51.0993	8.51416	Not_Shown_in_Fig 4 (Coverage < 5)
XBXL10_1g37277	XBmRNA70358| pygl.S	4.33	7	3	3	3	2.23561e+07	0	7.26166	4.33	3	3					855	97.8114	7.60596	Not_Shown_in_Fig 4 (Coverage < 5)
XBXL10_1g28187	XBmRNA52932| rida.L	7.19	1	1	1	1	2.15535e+07	0	2.33728	7.19	1	1					139	14.6187	6.66846
XBXL10_1g27563	XBmRNA51710| gmds.L	5.42	2	1	1	1	21272269	0	2.54333	5.42	1	1					369	41.4259	7.31299
XBXL10_1g11311	XBmRNA21229| alox12b.S	7.46	1	3	3	3	2.09233e+07	0	7.6362	7.46	3	3					670	75.8792	6.06201
XBXL10_1g15986	XBmRNA29895| snd1.S	2.65	2	2	2	2	2.03372e+07	0	4.0199	2.65	2	2					906	101.379	6.87354	Not_Shown_in_Fig 4 (Coverage < 5)
XBXL10_1g2953	XBmRNA5276| hsd17b4.L	5.94	1	2	2	2	20162081	0	6.3708	5.94	2	2					741	80.2812	7.56201
XBXL10_1g41005	XBmRNA77353| arpc1a.L	7.84	3	2	2	2	1.95402e+07	0	2.33926	7.84	2	2					370	41.5957	7.7085
XBXL10_1g30094	XBmRNA56645| ovos2.L	1.53	1	2	2	2	1.83886e+07	0	4.93997	1.53	2	2					1441	159.26	5.07178	Not_Shown_in_Fig 4 (Coverage < 5)
XBXL10_1g40836	XBmRNA76976| unc80.L	0.18	1	1	1	1	1.82983e+07	0	0	0.18	1	1					3363	375.19	7.28369	Not_Shown_in_Fig 4 (Coverage < 5)
XBXL10_1g41045	XBmRNA77440| abat.L	2.4	2	1	1	2	17900672	0	5.36211	2.4	1	2					500	56.2948	8.11865	Not_Shown_in_Fig 4 (Coverage < 5)
XBXL10_1g18211	XBmRNA33552| stip1.L	2.76	2	2	2	2	1.7736e+07	0	3.28337	2.76	2	2					543	62.0674	7.32764	Not_Shown_in_Fig 4 (Coverage < 5)
XBXL10_1g11488	XBmRNA21563| ssbp1.L	23.97	2	2	2	2	1.73809e+07	0	6.72057	23.97	2	2					146	16.7328	9.75928
XBXL10_1g642	XBmRNA765| lrpap1.L	6.53	1	2	2	2	1.72659e+07	0	3.70184	6.53	2	2					352	41.2743	7.00537
XBXL10_1g10742	XBmRNA20207| prim1.S	4.05	1	2	2	2	1.72201e+07	0	3.9473	4.05	2	2					420	48.9588	7.89893	Not_Shown_in_Fig 4 (Coverage < 5)
XBXL10_1g40940	XBmRNA77233| idh1.L	3.13	2	1	1	1	1.69083e+07	0	0	3.13	1	1					415	46.8194	6.13818	Not_Shown_in_Fig 4 (Coverage < 5)
XBXL10_1g19961	XBmRNA36936| uroc1.L	2.07	1	2	2	2	1.68615e+07	0	1.65804	2.07	2	2					677	74.6852	6.60986	Not_Shown_in_Fig 4 (Coverage < 5)
XBXL10_1g38850	XBmRNA73319| psmd4.S	6.65	2	2	2	2	1.54636e+07	0	1.88656	6.65	2	2					376	40.5391	4.80518
XBXL10_1g14982	XBmRNA27883| nup50.S	4.13	2	2	2	2	1.48368e+07	0	3.98477	4.13	2	2					436	46.6787	7.37158	Not_Shown_in_Fig 4 (Coverage < 5)
XBXL10_1g19970	XBmRNA36951| txnrd3.L	3.52	2	1	1	1	14638802	0	2.02669	3.52	1	1					597	65.743	5.92236	Not_Shown_in_Fig 4 (Coverage < 5)
XBXL10_1g41424	XBmRNA78162| shmt1.L	2.68	1	1	1	1	14554458	0	2.1575	2.68	1	1					485	53.7172	7.2251	Not_Shown_in_Fig 4 (Coverage < 5)
XBXL10_1g39153	XBmRNA73816| ubtf.L	2.43	2	1	1	1	13054970	0	3.15354	2.43	1	1					699	81.4722	6.45557	Not_Shown_in_Fig 4 (Coverage < 5)
XBXL10_1g18829	XBmRNA34716| uba2.L	3.28	1	2	2	2	1.3035e+07	0	0	3.28	2	2					641	70.7597	5.18604	Not_Shown_in_Fig 4 (Coverage < 5)
XBXL10_1g27557	XBmRNA51698| serpinb6.L	3.69	1	1	1	1	1.27608e+07	0	2.66849	3.69	1	1					379	42.6524	6.46826	Not_Shown_in_Fig 4 (Coverage < 5)
XBXL10_1g2975	XBmRNA5326| reep5.L	5.29	1	1	1	1	1.27304e+07	0	2.15788	5.29	1	1					189	21.4112	8.104
XBXL10_1g35001	XBmRNA66119| gatd3alc.1.L	3.11	1	1	1	1	1.22953e+07	0	0	3.11	1	1					225	24.1233	7.13721	Not_Shown_in_Fig 4 (Coverage < 5)
XBXL10_1g2064	XBmRNA3768| vldlr.L	1.9	1	1	1	1	1.20009e+07	0	2.11397	1.9	1	1					894	99.0382	4.93213	Not_Shown_in_Fig 4 (Coverage < 5)
XBXL10_1g36828	XBmRNA69471| tagln2.L	9.14	2	1	1	1	1.1085e+07	0	2.69511	9.14	1	1					197	21.7759	8.90967
XBXL10_1g44047	XBmRNA82855| llgl1.S	1.72	2	1	1	1	1.08838e+07	0	3.23716	1.72	1	1					1047	115.715	6.62451	Not_Shown_in_Fig 4 (Coverage < 5)
XBXL10_1g4592	XBmRNA8507| hsdl2.S	6.24	1	2	2	2	1.00091e+07	0	2.523	6.24	2	2					417	44.5307	7.38623
XBXL10_1g40298	XBmRNA75751| LOC108701817	1.5	24	2	2	2	9.95981e+06	0	6.78258	1.5	2	2					1932	222.216	5.80811	Not_Shown_in_Fig 4 (Coverage < 5)
XBXL10_1g13630	XBmRNA25909| LOC108711598	3.15	6	1	1	1	9.16084e+06	0	3.04236	3.15	1	1					444	51.5054	6.43018	Not_Shown_in_Fig 4 (Coverage < 5)
XBXL10_1g29125	XBmRNA54760| psma2.S	8.55	1	1	1	1	7326539	0	4.99245	8.55	1	1					234	25.8182	6.80029
XBXL10_1g25626	XBmRNA47880| prim2.S	2.14	1	1	1	1	7.20967e+06	0	2.41224	2.14	1	1					513	59.5464	8.55811	Not_Shown_in_Fig 4 (Coverage < 5)
XBXL10_1g19632	XBmRNA36319| LOC108713553	0.28	1	1	1	1	5.78005e+06	0	0	0.28	1	1					2500	281.694	5.49072	Not_Shown_in_Fig 4 (Coverage < 5)
XBXL10_1g699	XBmRNA884| cc2d2a.L	0.37	1	1	1	1	0	0					0	0.37	1	1	1602	183.314	5.97314	Not_Shown_in_Fig 4 (Coverage < 5)
XBXL10_1g27579	XBmRNA51747| XB5835883.L	0.99	1	1	1	1	0	0					0	0.99	1	1	705	78.4859	5.66846	Not_Shown_in_Fig 4 (Coverage < 5)
XBXL10_1g14655	XBmRNA27418| wrap53.L	1.07	1	1	1	1	0	0	0	1.07	1	1					654	71.1053	4.57666	Not_Shown_in_Fig 4 (Coverage < 5)
XBXL10_1g3290	XBmRNA5962| mtmr12.L	1.07	1	1	1	1	0	0	1.75166	1.07	1	1					748	86.5804	7.32764	Not_Shown_in_Fig 4 (Coverage < 5)
XBXL10_1g3884	XBmRNA7105| sh3rf1.S	1.07	3	1	1	1	0	0	0	1.07	1	1					843	89.8926	8.38232	Not_Shown_in_Fig 4 (Coverage < 5)
XBXL10_1g9358	XBmRNA17478| tspoap1.S	1.09	1	1	1	1	0	0	3.09937	1.09	1	1					1744	193.62	5.33838	Not_Shown_in_Fig 4 (Coverage < 5)
XBXL10_1g10694	XBmRNA20086| cs.S	1.5	2	1	1	1	0	0	0	1.5	1	1					468	51.8134	7.57666	Not_Shown_in_Fig 4 (Coverage < 5)
XBXL10_1g22449	XBmRNA41796| LOC108704408	1.63	2	1	1	1	0	0	2.60262	1.63	1	1					1040	114.943	9.1001	Not_Shown_in_Fig 4 (Coverage < 5)
XBXL10_1g1013	XBmRNA1572| znf827.L	1.75	2	1	1	1	0	0	0	1.75	1	1					1317	146.763	7.25439	Not_Shown_in_Fig 4 (Coverage < 5)
XBXL10_1g35387	XBmRNA66801| rack1.L	2.21	1	1	1	1	0	0					0	2.21	1	1	317	35.0465	7.69385	Not_Shown_in_Fig 4 (Coverage < 5)
XBXL10_1g7285	XBmRNA13714| LOC108708239	3.16	1	1	1	1	0	0	1.98881	3.16	1	1					253	28.6848	8.82178	Not_Shown_in_Fig 4 (Coverage < 5)
XBXL10_1g2675	XBmRNA4695| gstt1.L	3.72	1	1	1	1	0	0	0	3.72	1	1					242	27.6362	6.55127	Not_Shown_in_Fig 4 (Coverage < 5)
XBXL10_1g350	XBmRNA359| LOC108705325	4.45	1	1	1	1	0	0					0	4.45	1	1	854	96.9608	7.88428	Not_Shown_in_Fig 4 (Coverage < 5)
XBXL10_1g2179	XBmRNA4020| secisbp2.L	4.48	1	1	1	1	0	0					3.74375	4.48	1	1	558	61.7003	8.96826	Not_Shown_in_Fig 4 (Coverage < 5)
XBXL10_1g42193	XBmRNA79321| krt15.1.S	4.87	1	1	1	1	0	0					0	4.87	1	1	431	47.6936	5.26221	Not_Shown_in_Fig 4 (Coverage < 5)
XBXL10_1g15405	XBmRNA28781| LOC108712737	12.35	1	1	1	1	0	0	3.9035	12.35	1	1					170	18.5791	7.72314
XBXL10_1g24765	XBmRNA46223| LOC121393880	13.07	1	1	1	1	0	0					0	13.07	1	1	306	33.7077	7.41553
XBXL10_1g31352	XBmRNA59287| park7.L	14.29	2	1	1	1	0	0	5.23793	14.29	1	1					189	20.1567	6.04932
